# Supplementary material for: The Impact of the First Wave of the COVID-19 Pandemic on University Staff Dietary Behaviours, Sleeping Patterns, and Well-Being: An International Comparison Study
Source: Int J Environ Res Public Health. 2023 Oct 19;20(20):6941. doi: 10.3390/ijerph20206941 (PMC10606338; doi:10.3390/ijerph20206941)
Supplement: Supplementary file 1 [file ijerph-20-06941-s001.zip]

Archive with 1 entries (1 files):
- ijerph-2378558-supplementary.pdf
